# Supplementary material for: Metabolomic Analysis and Identification of Sperm Freezability-Related Metabolites in Boar Seminal Plasma
Source: Animals (Basel). 2021 Jun 29;11(7):1939. doi: 10.3390/ani11071939 (PMC8300243; doi:10.3390/ani11071939)
Supplement: Supplementary file 1 [file animals-11-01939-s001.zip]

Archive with 1 entries (1 files):
- animals-1212539-supplementary.pdf
